# Supplementary material for: Overexpression of β-Ketoacyl CoA Synthase 2B.1 from Chenopodium quinoa Promotes Suberin Monomers’ Production and Salt Tolerance in Arabidopsis thaliana
Source: Int J Mol Sci. 2022 Oct 30;23(21):13204. doi: 10.3390/ijms232113204 (PMC9659239; doi:10.3390/ijms232113204)
Supplement: Supplementary file 1 [file ijms-23-13204-s001.zip]

Archive with 1 entries (1 files):
- ijms-1936602-supplementary.pdf
